# Supplementary material for: A platform trial of neoadjuvant and adjuvant antitumor vaccination alone or in combination with PD-1 antagonist and CD137 agonist antibodies in patients with resectable pancreatic adenocarcinoma
Source: Nat Commun. 2023 Jun 20;14:3650. doi: 10.1038/s41467-023-39196-9 (PMC10281953; doi:10.1038/s41467-023-39196-9)
Supplement: Supplementary file 4 — Supplementary Data 1 [file 41467_2023_39196_MOESM4_ESM.xlsx]

## Sheet: Efficacy Cohort
Patient Pub ID	Therapy Arm	Age at Surgery	Surgery	Neoadj Received	Tumor size (cm)	Tumor Grade	Lymph Node Status	Margin	Adj Chemo	DFS Event	DFS Time (days)	OS Event	OS Time (days)
P-14	GVAX	≥ 65	Yes	Yes	4.5	G3	0/13	Neg	Gem Monotherapy	Yes	96	Yes	134
P-16	GVAX	≥ 65	Yes	Yes	1.8	G2	0/17	Neg	Gem-Xeloda	No	1527	Yes	1629
P-29	GVAX	< 65	Yes	Yes	1.8	G2	6/29	Neg	Gem-Xeloda	Yes	471	Yes	718
P-44	GVAX	≥ 65	Yes	Yes	5	G3	4/28	Neg		Yes	127	Yes	127
P-2	GVAX	< 65	Yes	Yes	1.4	G2	0/32	Neg	Gem-Xeloda	Yes	466	No	1892
P-42	GVAX	< 65	Yes	Yes	3.5	G2	6/23	Neg	Gem-Xeloda	Yes	826	Yes	1810
P-6	GVAX	< 65	Yes	Yes	3	G3	3/36	Neg		Yes	127	Yes	127
P-12	GVAX	< 65	Yes	Yes	2.3	G2	4/34	Neg	Gem-Xeloda	Yes	197	Yes	587
P-20	GVAX	≥ 65	Yes	Yes	5	G3	5/25	Neg	Gem-Xeloda -> FOLFIRINOX	Yes	534	Yes	776
P-33	GVAX	≥ 65	Yes	Yes	3	G2	9/15	Neg	Gem-Abrax-Xeloda (triplet)	No	1574	No	1575
P-45	GVAX	< 65	Yes	Yes	2.6	G1	0/20	Neg	Gem-Xeloda	No	1381	No	1458
P-9	GVAX	≥ 65	Yes	Yes	3.3	G2	4/24	Neg	FOLFIRINOX	Yes	329	Yes	691
P-13	GVAX	≥ 65	Yes	Yes	3.6	G2	8/18	Neg	FOLFIRINOX	Yes	380	Yes	404
P-38	GVAX	≥ 65	Yes	Yes	3.5	G2	2/19	Neg	Gem-Xeloda	Yes	170	Yes	796
P-39	GVAX	≥ 65	Yes	Yes	2.7	G3	8/21	Neg		Yes	58	Yes	124
P-31	GVAX	≥ 65	Yes	Yes	3	G3	0/25	Neg	Gem-Xeloda	No	388	No	445
P-26	GVAX+PD1	< 65	Yes	Yes	4	G2	2/18	Neg	Gem-Xeloda	Yes	400	Yes	1554
P-28	GVAX+PD1	≥ 65	Yes	Yes	2.5	G2	1/14	Neg	Gem Monotherapy	Yes	668	Yes	957
P-24	GVAX+PD1	≥ 65	Yes	Yes	4	G2	10/19	Neg	Gem-Abraxane-> Gem-Xeloda	Yes	568	Yes	822
P-11	GVAX+PD1	≥ 65	Yes	Yes	1.8	G2	0/34	Neg	Gem-Xeloda	Yes	400	Yes	652
P-32	GVAX+PD1	< 65	Yes	Yes	2.5	G2	0/45	Neg	Gem-Xeloda	Yes	512	Yes	1600
P-30	GVAX+PD1	< 65	Yes	Yes	2	G1	2/21	Neg	Gem-Xeloda	Yes	560	Yes	1030
P-10	GVAX+PD1	≥ 65	Yes	Yes	4	G3	4/17	Neg	Gem-Xeloda	Yes	116	Yes	476
P-17	GVAX+PD1	< 65	Yes	Yes	3	G2	2/29	Pos	Gem-Xeloda	Yes	242	Yes	769
P-41	GVAX+PD1	≥ 65	Yes	Yes	1.7	G2	2/9	Neg	Gem-Xeloda	Yes	562	Yes	562
P-7	GVAX+PD1	≥ 65	Yes	Yes	2.1	G2	0/34	Neg	Gem Monotherapy	Yes	228	Yes	632
P-3	GVAX+PD1	< 65	Yes	Yes	3.8	G2	7/21	Neg	Gem-Xeloda	Yes	1342	No	1559
P-27	GVAX+PD1	≥ 65	Yes	Yes	3.1	G2	0/21	Neg	FOLFIRNOX	No	1400	No	1400
P-35	GVAX+PD1	≥ 65	Yes	Yes	2.4	G3	12/22	Pos	FOLFIRNOX	Yes	174	Yes	567
P-15	GVAX+PD1	< 65	Yes	Yes	3	G3	8/29	Neg	FOLFIRINOX	Yes	220	No	265
P-4	GVAX+PD1+CD137	< 65	Yes	Yes	3.1	G2	4/15	Neg	FOLFIRINOX	Yes	613	Yes	1082
P-37	GVAX+PD1+CD137	< 65	Yes	Yes	2.4	G2	3/23	Neg	FOLFIRINOX	Yes	1078	No	1196
P-25	GVAX+PD1+CD137	≥ 65	Yes	Yes	2	G3	1/35	Neg	FOLFIRINOX	Yes	1020	No	1119
P-23	GVAX+PD1+CD137	< 65	Yes	Yes	2.6	G2/G3	1/11	Neg	FOLFIRINOX	No	242	Yes	403
P-21	GVAX+PD1+CD137	≥ 65	Yes	Yes	1.9	G2/G3	0/18	Pos	Gem-Xeloda -> Gem Monotherapy	No	983	No	1039
P-46	GVAX+PD1+CD137	≥ 65	Yes	Yes	4.5	G2	17/30	Neg	FOLFIRINOX	No	966	No	966
P-40	GVAX+PD1+CD137	< 65	Yes	Yes	3.4	G2	0/11	Neg	FOLFIRINOX	No	954	No	955
P-36	GVAX+PD1+CD137	≥ 65	Yes	Yes	2.8	G2	2/21	Neg	FOLFIRINOX	Yes	129	Yes	307
P-43	GVAX+PD1+CD137	≥ 65	Yes	Yes	0.4	G2	0/36	Neg	Gem-Xeloda	Yes	510	No	697
P-5	GVAX+PD1+CD137	≥ 65	Yes	Yes	2.5	G2	4/25	Neg	Gem-Abraxane	Yes	343	Yes	540

## Sheet: Matched Cohort
Patient Pub ID	Therapy Arm	Age at Surgery	Surgery	Margin	Adj Chemo	DFS Event	DFS Time (days)	OS Event	OS Time (days)
P-4	GVAX+PD1+CD137	< 65	Yes	Neg	FOLFIRINOX	Yes	602	Yes	1071
P-37	GVAX+PD1+CD137	< 65	Yes	Neg	FOLFIRINOX	Yes	1067	No	1185
P-25	GVAX+PD1+CD137	≥ 65	Yes	Neg	FOLFIRINOX	Yes	1005	No	1104
P-23	GVAX+PD1+CD137	< 65	Yes	Neg	FOLFIRINOX	No	231	Yes	392
P-21	GVAX+PD1+CD137	≥ 65	Yes	Pos	Gem-Xeloda -> Gem Monotherapy	No	973	No	1029
P-46	GVAX+PD1+CD137	≥ 65	Yes	Neg	FOLFIRINOX	No	916	No	916
P-40	GVAX+PD1+CD137	< 65	Yes	Neg	FOLFIRINOX	No	938	No	939
P-36	GVAX+PD1+CD137	≥ 65	Yes	Neg	FOLFIRINOX	Yes	114	Yes	292
P-43	GVAX+PD1+CD137	≥ 65	Yes	Neg	Gem-Xeloda	Yes	497	No	684
P-5	GVAX+PD1+CD137	≥ 65	Yes	Neg	Gem-Abraxane	Yes	326	Yes	523
	Historical Cohort	≥ 65	Yes	Pos	FOLFIRINOX	No	140	No	232
	Historical Cohort	< 65	Yes	Neg	GemCap	Yes	423	Yes	903
	Historical Cohort	≥ 65	Yes	Neg	GemCap	Yes	146	Yes	146
	Historical Cohort	≥ 65	Yes	Pos	GemCap	Yes	104	Yes	388
	Historical Cohort	≥ 65	Yes	Pos	GemCap	Yes	150	No	1465
	Historical Cohort	≥ 65	Yes	Neg	FOLFIRINOX	Yes	634	Yes	1085
	Historical Cohort	≥ 65	Yes	Neg	FOLFIRINOX	Yes	276	Yes	537
	Historical Cohort	≥ 65	Yes	Neg	FOLFIRINOX	No	1357	No	1357
	Historical Cohort	< 65	Yes	Neg	FOLFIRINOX	No	1206	No	1365
	Historical Cohort	≥ 65	Yes	Neg	GemCap, GemAbrax	Yes	404	No	1365
	Historical Cohort	< 65	Yes	Neg	FOLFIRINOX	Yes	370	No	1163
	Historical Cohort	< 65	Yes	Neg	FOLFIRINOX	Yes	722	No	1350
	Historical Cohort	≥ 65	Yes	Neg	FOLFIRINOX	Yes	466	Yes	717
	Historical Cohort	< 65	Yes	Neg	FOLFIRINOX	No	1440	No	1559
	Historical Cohort	< 65	Yes	Neg	GemCap	No	37	Yes	926
	Historical Cohort	≥ 65	Yes	Neg	FOLFIRINOX	No	1136	No	1136
	Historical Cohort	≥ 65	Yes	Neg	FOLFIRINOX	Yes	392	Yes	550
	Historical Cohort	< 65	Yes	Neg	FOLFIRINOX	Yes	791	No	1121
	Historical Cohort	< 65	Yes	Neg	FOLFIRINOX	Yes	648	Yes	915
	Historical Cohort	≥ 65	Yes	Neg	FOLFIRINOX	Yes	273	Yes	327
	Historical Cohort	≥ 65	Yes	Pos	FOLFIRINOX	Yes	322	Yes	353
	Historical Cohort	< 65	Yes	Neg	FOLFIRINOX	Yes	556	No	1054
	Historical Cohort	< 65	Yes	Neg	FOLFIRINOX	Yes	759	No	1021
	Historical Cohort	≥ 65	Yes	Neg	GemCap	Yes	1007	Yes	1201
	Historical Cohort	≥ 65	Yes	Neg	GemCap	No	896	No	897
	Historical Cohort	≥ 65	Yes	Neg	GemCap	No	839	No	915
	Historical Cohort	< 65	Yes	Neg	FOLFIRINOX	No	800	No	800
	Historical Cohort	≥ 65	Yes	Neg	FOLFIRINOX	Yes	849	No	891
	Historical Cohort	< 65	Yes	Neg	FOLFIRINOX	Yes	97	No	817
	Historical Cohort	< 65	Yes	Neg	FOLFIRINOX	Yes	399	No	886

## Sheet: mIHC data
Patient Pub ID	% of CD8+ T cells in TLA	% of CD8+PD-1+ T cells in TLA	% of CD4+ T cells in TLA	% of Tregs in TLA	% of M1-like TAM in TLA	% of M2-like TAM in TLA	% of CD8+CD137+ T cells in TLA	% of CD8+GZMB+ T cells in TLA	% of CD8+CD137+GZMB+ T cells in TLA	% of CD8+TIGIT+ T cells in TLA	% of CD8+CD137+/CD8+ T cells in TLA	% of CD8+GZMB+/CD8+ T cells in TLA	% of CD8+CD137+ T cells in tumor vincinity
P-14	n/a	n/a	n/a	n/a	n/a	n/a	0.41	n/a	0.03	n/a	n/a	n/a	0
P-16	17.275	4.27	28.545	6.655	2.655	1.4	0.545	2.885	0	n/a	n/a	16.7004	0
P-29	34.96	8.12667	21.12	4.26333	3.09333	3.88667	n/a	3.09333	n/a	n/a	n/a	8.84821	n/a
P-44	37.08	13.13	25.3	5.85	4.02	3.37	0.08	1.9	0	n/a	0.21575	5.12406	0
P-2	27.38	4.105	25.1933	4.59	6.44333	1.33667	n/a	1.23333	n/a	n/a	1.49744	4.5045	n/a
P-42	17.812	5.94667	11.822	5.31	6.404	1.57	n/a	1.954	n/a	n/a	3.05974	10.9701	n/a
P-6	11.29	5.13	19.92	9.86	5.34	2.05	0.04	1.62	0	n/a	0.354296	14.349	0
P-12	24.17	3.35	18	4.74	5.85	2.88	0.17	0.11	0	n/a	0.703351	0.45511	0
P-20	20.57	4.02667	36.24	6.96333	1.25667	0.753333	0.36	4.88	0.01	n/a	1.75012	23.7239	0
P-33	22.6067	5.41	16.9367	5.09333	5.48	0.92	n/a	2.74667	n/a	n/a	n/a	12.1498	n/a
P-45	n/a	n/a	n/a	n/a	n/a	n/a	n/a	n/a	n/a	n/a	n/a	n/a	n/a
P-9	n/a	n/a	n/a	n/a	n/a	n/a	n/a	n/a	n/a	n/a	n/a	n/a	n/a
P-13	n/a	n/a	n/a	n/a	n/a	n/a	n/a	n/a	n/a	n/a	n/a	n/a	n/a
P-38	n/a	n/a	n/a	n/a	n/a	n/a	n/a	n/a	n/a	n/a	n/a	n/a	n/a
P-39	n/a	n/a	n/a	n/a	n/a	n/a	n/a	n/a	n/a	n/a	n/a	n/a	n/a
P-31	n/a	n/a	n/a	n/a	n/a	n/a	24.4218	2.19876	0.692128	n/a	63.071	5.67844	0
P-26	40.84	1.74	34.66	9.44	6.79	3.48	n/a	4.71	n/a	n/a	n/a	11.5328	n/a
P-28	26.44	2.185	31.445	5.21	2.55	1.45	0.42	1.57	0	n/a	1.5885	5.93797	0
P-24	25.58	2.78	23.73	0.95	2.18	0.64	n/a	1.12	n/a	n/a	n/a	4.37842	n/a
P-11	45.21	5.47	30.2	6.485	2.935	3.47	0.125	2.005	0.01	n/a	0.276488	4.43486	0
P-32	30.26	0.48	36.16	9.62	7.58	2.53	0.22	4.63	0	n/a	0.727032	15.3007	0
P-30	18.945	0.945	24.74	3.03	3.415	1.885	0.11	0	0	n/a	0.580628	0	0
P-10	48.51	5.21	31.385	10.675	5.445	3.12	0.035	0.83	0	n/a	0.0721501	1.71099	0
P-17	23.253	2.32	50.02	8.3767	4.5633	2.9567	0.265	3.50667	0.01	n/a	1.13964	15.0805	0
P-41	37.6325	4.0525	25.5475	8.935	2.7425	3.785	0.025	0.8375	0	n/a	0.0664319	2.22547	0
P-7	n/a	n/a	n/a	n/a	n/a	n/a	n/a	n/a	n/a	n/a	n/a	n/a	n/a
P-3	43.9533	2.61	40.2833	10.5933	5.40333	1.6	0.265	1.84667	0	n/a	0.602912	4.20143	0
P-27	n/a	n/a	n/a	n/a	n/a	n/a	n/a	n/a	n/a	n/a	n/a	n/a	n/a
P-35	n/a	n/a	n/a	n/a	n/a	n/a	n/a	n/a	n/a	n/a	n/a	n/a	n/a
P-15	n/a	n/a	n/a	n/a	n/a	n/a	n/a	n/a	n/a	n/a	n/a	n/a	n/a
P-4	46.0816	2.92325	40.7823	18.7832	0.553827	0.499002	29.1177	2.86486	1.60858	5.02679	62.8036	6.17916	2.48756
P-37	29.0309	2.17769	26.776	17.2906	0.829685	0.61098	22.074	1.84816	1.61415	5.00312	91.8341	7.6889	1.10934
P-25	22.268		21.6495	1.85567	0	0.206186	n/a	n/a	n/a	n/a	n/a	n/a	n/a
P-23	31.1747	7.08429	24.6988	12.5	0.451807	0	23.5294	6.52707	4.30278	5.87349	44.3256	12.2959	2.18009
P-21	36.8447	2.57572	36.7333	16.858	0.424861	0.914573	28.0659	1.28087	0.809355	3.26253	83.0822	3.79171	3.72019
P-46	44.4837	7.13108	32.054	16.8189	0.966184	0.682295	39.3099	4.74234	3.91582	5.31112	71.6749	8.64686	2.25955
P-40	28.2744	4.11255	12.0582	6.23701	2.9106	8.52391	22.7273	2.38095	1.2987	10.8108	82.3529	8.62745	2.89045
P-36	33.9946	5.95761	23.6249	11.3616	0.721371	0.901713	26.2533	2.54628	2.90527	7.48422	92.3789	8.95971	3.26194
P-43	n/a	n/a	n/a	n/a	n/a	n/a	n/a	n/a	n/a	n/a	n/a	n/a	n/a
P-5	35.8429	7.19179	37.8953	24.9774	0.302122	0	32.0543	2.72826	2.97294	5.46944	87.5704	7.45345	3.34064
