# Supplementary material for: A platform trial of neoadjuvant and adjuvant antitumor vaccination alone or in combination with PD-1 antagonist and CD137 agonist antibodies in patients with resectable pancreatic adenocarcinoma
Source: Nat Commun. 2023 Jun 20;14:3650. doi: 10.1038/s41467-023-39196-9 (PMC10281953; doi:10.1038/s41467-023-39196-9)
Supplement: Supplementary file 6 — Source Data [file 41467_2023_39196_MOESM6_ESM.xlsx]

## Sheet: Fig 3
Fig 3b
Arm A: Cy/GVAX	Arm B: Cy/GVAX+anti-PD-1	Arm C: Cy/GVAX+anti-PD-1+anti-CD137
0.08	0.035	28.0659
0.04	0.025	22.7273
0.17	0.125	26.2533
0.36	0.265	32.0543
0.545	0.42	29.1177
0.41	0.22	22.074
24.4218	0.11	23.5294
	0.265	39.3099
Fig 3c
Arm A: Cy/GVAX	Arm B: Cy/GVAX+anti-PD-1	Arm C: Cy/GVAX+anti-PD-1+anti-CD137
1.9	0.8375	1.28087
1.62	2.005	2.38095
3.09333	0.83	2.54628
0.11	3.50667	2.72826
1.954	1.12	2.86486
1.23333	0	1.84816
2.885	4.63	6.52707
2.74667	1.57	4.74234
4.88	4.71
2.19876	1.84667
Fig 3d
Arm A: Cy/GVAX	Arm B: Cy/GVAX+anti-PD-1	Arm C: Cy/GVAX+anti-PD-1+anti-CD137
0	0	0.809355
0	0	1.2987
0	0.01	2.90527
0.01	0	2.97294
0	0	1.60858
0.03	0	1.61415
0.692128	0	4.30278
	0.01	3.91582

## Sheet: Fig 4
Fig 4a				Fig 4b
Treatment Arm	DFS Event	DFS Time (days)		Treatment Arm	OS Event	OS Time (days)
GVAX	Yes	96		GVAX	Yes	134
GVAX	No	1527		GVAX	Yes	1629
GVAX	Yes	471		GVAX	Yes	718
GVAX	Yes	127		GVAX	Yes	127
GVAX	Yes	466		GVAX	No	1892
GVAX	Yes	826		GVAX	Yes	1810
GVAX	Yes	127		GVAX	Yes	127
GVAX	Yes	197		GVAX	Yes	587
GVAX	Yes	534		GVAX	Yes	776
GVAX	No	1574		GVAX	No	1575
GVAX	No	1381		GVAX	No	1458
GVAX	Yes	329		GVAX	Yes	691
GVAX	Yes	380		GVAX	Yes	404
GVAX	Yes	170		GVAX	Yes	796
GVAX	Yes	58		GVAX	Yes	124
GVAX	No	388		GVAX	No	445
GVAX+PD1	Yes	400		GVAX+PD1	Yes	1554
GVAX+PD1	Yes	668		GVAX+PD1	Yes	957
GVAX+PD1	Yes	568		GVAX+PD1	Yes	822
GVAX+PD1	Yes	400		GVAX+PD1	Yes	652
GVAX+PD1	Yes	512		GVAX+PD1	Yes	1600
GVAX+PD1	Yes	560		GVAX+PD1	Yes	1030
GVAX+PD1	Yes	116		GVAX+PD1	Yes	476
GVAX+PD1	Yes	242		GVAX+PD1	Yes	769
GVAX+PD1	Yes	562		GVAX+PD1	Yes	562
GVAX+PD1	Yes	228		GVAX+PD1	Yes	632
GVAX+PD1	Yes	1342		GVAX+PD1	No	1559
GVAX+PD1	No	1400		GVAX+PD1	No	1400
GVAX+PD1	Yes	174		GVAX+PD1	Yes	567
GVAX+PD1	Yes	220		GVAX+PD1	No	265
GVAX+PD1+CD137	Yes	613		GVAX+PD1+CD137	Yes	1082
GVAX+PD1+CD137	Yes	1078		GVAX+PD1+CD137	No	1196
GVAX+PD1+CD137	Yes	1020		GVAX+PD1+CD137	No	1119
GVAX+PD1+CD137	No	242		GVAX+PD1+CD137	Yes	403
GVAX+PD1+CD137	No	983		GVAX+PD1+CD137	No	1039
GVAX+PD1+CD137	No	966		GVAX+PD1+CD137	No	966
GVAX+PD1+CD137	No	954		GVAX+PD1+CD137	No	955
GVAX+PD1+CD137	Yes	129		GVAX+PD1+CD137	Yes	307
GVAX+PD1+CD137	Yes	510		GVAX+PD1+CD137	No	697
GVAX+PD1+CD137	Yes	343		GVAX+PD1+CD137	Yes	540

## Sheet: Fig 5
Fig 5a
Low CD137+ T cells	High CD137+ T cells
5.00312	3.26253
10.8108	5.02679
5.87349	5.46944
7.48422	5.31112
Fig 5b
Arm A: Cy/GVAX	Arm B: Cy/GVAX+anti-PD-1	Arm C: Cy/GVAX+anti-PD-1+anti-CD137
0.21575	0.07215	83.0822
0.354296	0.066432	82.3529
0.703351	0.276488	92.3789
1.75012	0.602912	87.5704
3.05973	1.5885	62.8036
1.49744	0.727032	91.8341
63.071	0.580628	44.3256
	1.13964	71.6749
Fig 5c
Arm A: Cy/GVAX	Arm B: Cy/GVAX+anti-PD-1	Arm C: Cy/GVAX+anti-PD-1+anti-CD137
5.12406	2.22547	3.79171
14.349	4.43486	8.62745
8.84821	1.71099	8.95971
0.45511	15.0805	7.45345
10.9701	4.37842	6.17916
4.5045	0	7.6889
16.7004	15.3007	12.2959
12.1498	5.93797	8.64686
23.7239	11.5328
5.67844	4.20143
Fig 5d
Arm A: Cy/GVAX	Arm B: Cy/GVAX+anti-PD-1	Arm C: Cy/GVAX+anti-PD-1+anti-CD137
0	0	3.72019
0	0	2.89045
0	0	3.26194
0	0	3.34064
0	0	2.48756
0	0	1.10934
0	0	2.18009
	0	2.25955

## Sheet: Sup Fig 2
Sup Fig 2a					Sup Fig 2b
%CD137+ T Lymphocytes (divided at median)	DFS Event	DFS Time (days)	%CD137+ T Lymphocyte (continuous)		%CD137+ T Lymphocytes (divided at median)	OS Event	OS Time (days)	%CD137+ T Lymphocyte (continuous)
> 0.41	Yes	826	0.545		> 0.41	Yes	1810	0.545
> 0.41	No	388	24.4218		> 0.41	No	445	24.4218
> 0.41	Yes	668	0.42		> 0.41	Yes	957	0.42
> 0.41	Yes	613	29.1177		> 0.41	Yes	1082	29.1177
> 0.41	Yes	1078	22.074		> 0.41	No	1196	22.074
> 0.41	No	242	23.5294		> 0.41	Yes	403	23.5294
> 0.41	No	983	28.0659		> 0.41	No	1039	28.0659
> 0.41	No	966	39.3099		> 0.41	No	966	39.3099
> 0.41	No	954	22.7273		> 0.41	No	955	22.7273
> 0.41	Yes	129	26.2533		> 0.41	Yes	307	26.2533
> 0.41	Yes	343	32.0543		> 0.41	Yes	540	32.0543
≤ 0.41	Yes	127	0.08		≤ 0.41	Yes	127	0.08
≤ 0.41	Yes	466	0.41		≤ 0.41	No	1892	0.41
≤ 0.41	Yes	127	0.04		≤ 0.41	Yes	127	0.04
≤ 0.41	Yes	197	0.17		≤ 0.41	Yes	587	0.17
≤ 0.41	Yes	534	0.36		≤ 0.41	Yes	776	0.36
≤ 0.41	Yes	400	0.125		≤ 0.41	Yes	652	0.125
≤ 0.41	Yes	512	0.22		≤ 0.41	Yes	1600	0.22
≤ 0.41	Yes	560	0.11		≤ 0.41	Yes	1030	0.11
≤ 0.41	Yes	116	0.035		≤ 0.41	Yes	476	0.035
≤ 0.41	Yes	242	0.265		≤ 0.41	Yes	769	0.265
≤ 0.41	Yes	562	0.025		≤ 0.41	Yes	562	0.025
≤ 0.41	Yes	1342	0.265		≤ 0.41	No	1559	0.265

## Sheet: Sup Fig 3
Sup Fig 3
%CD137+ T Lymphocytes	%GZMB+ T Lymphocytes
0.08	1.9
0.41	1.23333
0.545	1.954
0.04	1.62
0.17	0.11
0.36	4.88
24.4218	2.19876
0.42	1.57
0.125	2.005
0.22	4.63
0.11	0
0.035	0.83
0.265	3.50667
0.025	0.8375
0.265	1.84667
29.1177	2.86486
22.074	1.84816
23.5294	6.52707
28.0659	1.28087
39.3099	4.74234
22.7273	2.38095
26.2533	2.54628
32.0543	2.72826

## Sheet: Sup Fig 4
Sup Fig 4a					Sup Fig 4b
%GZMB+ T Lymphocytes (divided at median)	%GZMB+ T Lymphocytes (continuous)	DFS Event	DFS Time (days)		%GZMB+ T Lymphocytes (divided at median)	%GZMB+ T Lymphocytes (continuous)	OS Event	OS Time (days)
> 2.1	2.885	No	1527		> 2.1	2.885	Yes	1629
> 2.1	3.09333	Yes	471		> 2.1	3.09333	Yes	718
> 2.1	4.88	Yes	534		> 2.1	4.88	Yes	776
> 2.1	2.74667	No	1574		> 2.1	2.74667	No	1575
> 2.1	2.19876	No	388		> 2.1	2.19876	No	445
> 2.1	4.71	Yes	400		> 2.1	4.71	Yes	1554
> 2.1	4.63	Yes	512		> 2.1	4.63	Yes	1600
> 2.1	3.50667	Yes	242		> 2.1	3.50667	Yes	769
> 2.1	2.86486	Yes	613		> 2.1	2.86486	Yes	1082
> 2.1	6.52707	No	242		> 2.1	6.52707	Yes	403
> 2.1	4.74234	No	966		> 2.1	4.74234	No	966
> 2.1	2.38095	No	954		> 2.1	2.38095	No	955
> 2.1	2.54628	Yes	129		> 2.1	2.54628	Yes	307
> 2.1	2.72826	Yes	343		> 2.1	2.72826	Yes	540
≤ 2.1	1.9	Yes	127		≤ 2.1	1.9	Yes	127
≤ 2.1	1.23333	Yes	466		≤ 2.1	1.23333	No	1892
≤ 2.1	1.954	Yes	826		≤ 2.1	1.954	Yes	1810
≤ 2.1	1.62	Yes	127		≤ 2.1	1.62	Yes	127
≤ 2.1	0.11	Yes	197		≤ 2.1	0.11	Yes	587
≤ 2.1	1.57	Yes	668		≤ 2.1	1.57	Yes	957
≤ 2.1	1.12	Yes	568		≤ 2.1	1.12	Yes	822
≤ 2.1	2.005	Yes	400		≤ 2.1	2.005	Yes	652
≤ 2.1	0	Yes	560		≤ 2.1	0	Yes	1030
≤ 2.1	0.83	Yes	116		≤ 2.1	0.83	Yes	476
≤ 2.1	0.8375	Yes	562		≤ 2.1	0.8375	Yes	562
≤ 2.1	1.84667	Yes	1342		≤ 2.1	1.84667	No	1559
≤ 2.1	1.84816	Yes	1078		≤ 2.1	1.84816	No	1196
≤ 2.1	1.28087	No	983		≤ 2.1	1.28087	No	1039

## Sheet: Sup Fig 5
Sup Fig 5a					Sup Fig 5b
%CD137+GZMB+ T Lymphocytes (divided at median)	%CD137+GZMB+ T Lymphocytes (continuous)	DFS Event	DFS Time (days)		%CD137+GZMB+ T Lymphocytes (divided at median)	%CD137+GZMB+ T Lymphocytes (continuous)	OS Event	OS Time (days)
> 0.01	0.03	Yes	466		> 0.01	0.03	No	1892
> 0.01	0.692128	No	388		> 0.01	0.692128	No	445
> 0.01	1.60858	Yes	613		> 0.01	1.60858	Yes	1082
> 0.01	1.61415	Yes	1078		> 0.01	1.61415	No	1196
> 0.01	4.30278	No	242		> 0.01	4.30278	Yes	403
> 0.01	0.809355	No	983		> 0.01	0.809355	No	1039
> 0.01	3.91582	No	966		> 0.01	3.91582	No	966
> 0.01	1.2987	No	954		> 0.01	1.2987	No	955
> 0.01	2.90527	Yes	129		> 0.01	2.90527	Yes	307
> 0.01	2.97294	Yes	343		> 0.01	2.97294	Yes	540
≤ 0.01	0	Yes	127		≤ 0.01	0	Yes	127
≤ 0.01	0	Yes	826		≤ 0.01	0	Yes	1810
≤ 0.01	0	Yes	127		≤ 0.01	0	Yes	127
≤ 0.01	0	Yes	197		≤ 0.01	0	Yes	587
≤ 0.01	0.01	Yes	534		≤ 0.01	0.01	Yes	776
≤ 0.01	0	Yes	668		≤ 0.01	0	Yes	957
≤ 0.01	0.01	Yes	400		≤ 0.01	0.01	Yes	652
≤ 0.01	0	Yes	512		≤ 0.01	0	Yes	1600
≤ 0.01	0	Yes	560		≤ 0.01	0	Yes	1030
≤ 0.01	0	Yes	116		≤ 0.01	0	Yes	476
≤ 0.01	0.01	Yes	242		≤ 0.01	0.01	Yes	769
≤ 0.01	0	Yes	562		≤ 0.01	0	Yes	562
≤ 0.01	0	Yes	1342		≤ 0.01	0	No	1559

## Sheet: Sup Fig 6
Sup Fig 6a				Sup Fig 6b
Adj SOC Chemotherapy Tx	DFS Event	DFS Time (days)		Adj SOC Chemotherapy Tx	OS Event	OS Time (days)
(m)FOLFIRINOX	Yes	534		(m)FOLFIRINOX	Yes	776
(m)FOLFIRINOX	Yes	329		(m)FOLFIRINOX	Yes	691
(m)FOLFIRINOX	Yes	380		(m)FOLFIRINOX	Yes	404
(m)FOLFIRINOX	No	1400		(m)FOLFIRINOX	No	1400
(m)FOLFIRINOX	Yes	174		(m)FOLFIRINOX	Yes	567
(m)FOLFIRINOX	Yes	220		(m)FOLFIRINOX	No	265
(m)FOLFIRINOX	Yes	613		(m)FOLFIRINOX	Yes	1082
(m)FOLFIRINOX	Yes	1078		(m)FOLFIRINOX	No	1196
(m)FOLFIRINOX	Yes	1020		(m)FOLFIRINOX	No	1119
(m)FOLFIRINOX	No	242		(m)FOLFIRINOX	Yes	403
(m)FOLFIRINOX	No	966		(m)FOLFIRINOX	No	966
(m)FOLFIRINOX	No	954		(m)FOLFIRINOX	No	955
(m)FOLFIRINOX	Yes	129		(m)FOLFIRINOX	Yes	307
Non-FOLFIRINOX	Yes	96		Non-FOLFIRINOX	Yes	134
Non-FOLFIRINOX	No	1527		Non-FOLFIRINOX	Yes	1629
Non-FOLFIRINOX	Yes	471		Non-FOLFIRINOX	Yes	718
Non-FOLFIRINOX	Yes	466		Non-FOLFIRINOX	No	1892
Non-FOLFIRINOX	Yes	826		Non-FOLFIRINOX	Yes	1810
Non-FOLFIRINOX	Yes	197		Non-FOLFIRINOX	Yes	587
Non-FOLFIRINOX	No	1574		Non-FOLFIRINOX	No	1575
Non-FOLFIRINOX	No	1381		Non-FOLFIRINOX	No	1458
Non-FOLFIRINOX	Yes	170		Non-FOLFIRINOX	Yes	796
Non-FOLFIRINOX	No	388		Non-FOLFIRINOX	No	445
Non-FOLFIRINOX	Yes	400		Non-FOLFIRINOX	Yes	1554
Non-FOLFIRINOX	Yes	668		Non-FOLFIRINOX	Yes	957
Non-FOLFIRINOX	Yes	568		Non-FOLFIRINOX	Yes	822
Non-FOLFIRINOX	Yes	400		Non-FOLFIRINOX	Yes	652
Non-FOLFIRINOX	Yes	512		Non-FOLFIRINOX	Yes	1600
Non-FOLFIRINOX	Yes	560		Non-FOLFIRINOX	Yes	1030
Non-FOLFIRINOX	Yes	116		Non-FOLFIRINOX	Yes	476
Non-FOLFIRINOX	Yes	242		Non-FOLFIRINOX	Yes	769
Non-FOLFIRINOX	Yes	562		Non-FOLFIRINOX	Yes	562
Non-FOLFIRINOX	Yes	228		Non-FOLFIRINOX	Yes	632
Non-FOLFIRINOX	Yes	1342		Non-FOLFIRINOX	No	1559
Non-FOLFIRINOX	No	983		Non-FOLFIRINOX	No	1039
Non-FOLFIRINOX	Yes	510		Non-FOLFIRINOX	No	697
Non-FOLFIRINOX	Yes	343		Non-FOLFIRINOX	Yes	540

## Sheet: Sup Fig 7
Sup Fig7
Moderate Pathologic Response	DFS Event	DFS Time (days)	OS Event	OS Time (days)
Yes	Yes	471	Yes	718
Yes	Yes	534	Yes	776
Yes	No	1381	No	1458
Yes	Yes	220	No	265
Yes	No	242	Yes	403
Yes	No	954	No	955
Yes	Yes	343	Yes	540
No	Yes	96	Yes	134
No	No	1527	Yes	1629
No	Yes	127	Yes	127
No	Yes	466	No	1892
No	Yes	826	Yes	1810
No	Yes	127	Yes	127
No	Yes	197	Yes	587
No	No	1574	No	1575
No	Yes	329	Yes	691
No	Yes	380	Yes	404
No	Yes	170	Yes	796
No	Yes	58	Yes	124
No	No	388	No	445
No	Yes	400	Yes	1554
No	Yes	668	Yes	957
No	Yes	568	Yes	822
No	Yes	400	Yes	652
No	Yes	512	Yes	1600
No	Yes	560	Yes	1030
No	Yes	116	Yes	476
No	Yes	242	Yes	769
No	Yes	562	Yes	562
No	Yes	228	Yes	632
No	Yes	1342	No	1559
No	No	1400	No	1400
No	Yes	174	Yes	567
No	Yes	613	Yes	1082
No	Yes	1078	No	1196
No	Yes	1020	No	1119
No	No	983	No	1039
No	No	966	No	966
No	Yes	129	Yes	307
No	Yes	510	No	697

## Sheet: Sup Fig 8
Sup Fig 8
Therapy Arm	DFS Event	DFS Time (days)
GVAX+PD1+CD137	Yes	602
GVAX+PD1+CD137	Yes	1067
GVAX+PD1+CD137	Yes	1005
GVAX+PD1+CD137	No	231
GVAX+PD1+CD137	No	973
GVAX+PD1+CD137	No	916
GVAX+PD1+CD137	No	938
GVAX+PD1+CD137	Yes	114
GVAX+PD1+CD137	Yes	497
GVAX+PD1+CD137	Yes	326
Historical Cohort (matched)	No	140
Historical Cohort (matched)	Yes	423
Historical Cohort (matched)	Yes	146
Historical Cohort (matched)	Yes	104
Historical Cohort (matched)	Yes	150
Historical Cohort (matched)	Yes	634
Historical Cohort (matched)	Yes	276
Historical Cohort (matched)	No	1357
Historical Cohort (matched)	No	1206
Historical Cohort (matched)	Yes	404
Historical Cohort (matched)	Yes	370
Historical Cohort (matched)	Yes	722
Historical Cohort (matched)	Yes	466
Historical Cohort (matched)	No	1440
Historical Cohort (matched)	No	37
Historical Cohort (matched)	No	1136
Historical Cohort (matched)	Yes	392
Historical Cohort (matched)	Yes	791
Historical Cohort (matched)	Yes	648
Historical Cohort (matched)	Yes	273
Historical Cohort (matched)	Yes	322
Historical Cohort (matched)	Yes	556
Historical Cohort (matched)	Yes	759
Historical Cohort (matched)	Yes	1007
Historical Cohort (matched)	No	896
Historical Cohort (matched)	No	839
Historical Cohort (matched)	No	800
Historical Cohort (matched)	Yes	849
Historical Cohort (matched)	Yes	97
Historical Cohort (matched)	Yes	399

[truncated: 9 more sheets: Sup Fig 9, Table 1, Table 2, Table 3, Sup Table 1, Sup Table 2, Sup Table 3, Sup Table 4, Sup Table 5]
